# Supplementary material for: Identification of nuclear genes affecting 2-Deoxyglucose resistance in Schizosaccharomyces pombe
Source: FEMS Yeast Res. 2016 Jul 31;16(6):fow061. doi: 10.1093/femsyr/fow061 (PMC5452730; doi:10.1093/femsyr/fow061)
Supplement: Supplemental material — Supplementary data are available at FEMSYR online. [file fow061_supp.zip]

Archive with 4 entries (4 files):
- Supplementary_Figure_1.tif
- Supplementary_Figure_2.tif
- Supplementary_Table_1.xlsx
- Supplementary_Table_2.doc
