# Supplementary material for: Identification of nuclear genes affecting 2-Deoxyglucose resistance in Schizosaccharomyces pombe
Source: FEMS Yeast Res. 2016 Jul 31;16(6):fow061. doi: 10.1093/femsyr/fow061 (PMC5452730; doi:10.1093/femsyr/fow061)
Supplement: Supplemental material — Supplementary data are available at FEMSYR online. [file fow061_supp.zip › Supplementary_Table_1.xlsx]

## Sheet: Sheet1
Supplementary Table 1: List of genes obtained as hits in deletion library screening at 1 mg/ml and 0.5 mg/ml 2-DG.
0.5 mg/ml 2-DG
Repeat 1			Repeat 2
Systematic ID	Gene standard name	Product	Systematic ID	Gene standard name	Product
SPAC22F8.11	plc1	phosphoinositide phospholipase C Plc1	SPAC22F8.11	plc1	phosphoinositide phospholipase C Plc1
SPAC22H10.09	0	sequence orphan	SPAC22H10.09	0	sequence orphan
SPAC144.02	iec1	Ino80 complex subunit Iec1	SPAC14C4.16	dad3	DASH complex subunit Dad3
SPBC215.04	git11	heterotrimeric G protein gamma subunit Git11	SPAC16A10.05c	dad1	DASH complex subunit Dad1
SPAC26A3.16	dph1	UBA domain protein Dph1	SPAC144.02	iec1	Ino80 complex subunit Iec1
SPAC17A2.06c	vps8	WD repeat protein Vps8	SPAC17A2.06c	vps8	WD repeat protein Vps8
SPAC2F3.15	lsk1	latrunculin sensitive kinase Lsk1	SPAC26A3.16	dph1	UBA domain protein Dph1
SPAC2F7.08c	snf5	chromatin remodeling complex subunit Snf5	SPBC365.06	pmt3	SUMO
SPBC577.04	0	human THOC5 homolog	SPBC577.04	0	human THOC5 homolog
SPAC6B12.15	cpc2	RACK1 homologue Cpc2	SPAC30D11.13	hus5	SUMO conjugating enzyme
SPAC19B12.10	sst2	human amsh protein homolog	SPAC6B12.15	cpc2	RACK1 homologue Cpc2
SPCC1259.04	iec3	Ino80 complex subunit Iec3	SPAC2F7.08c	snf5	chromatin remodeling complex subunit Snf5
SPAC3F10.02c	trk1	potassium ion transporter Trk1	SPAC19B12.10	sst2	human amsh protein homolog
SPCC16C4.11	pef1	Pho85/PhoA-like cyclin-dependent kinase Pef1	SPAC6B12.15	cpc2	RACK1 homologue Cpc2
SPBC1271.05c	0	zinc finger protein zf-AN1 type	SPCC1682.01	qcr9	ubiquinol-cytochrome-c reductase complex subunit 10
SPBC336.14c	ppk26	serine/threonine protein kinase Ppk26	SPCC1259.04	iec3	Ino80 complex subunit Iec3
SPAC637.07	moe1	translation initiation factor eIF3d Moe1	SPBC1271.05c	0	zinc finger protein zf-AN1 type
SPAC664.02c	arp8	actin-like protein Arp8	SPBC336.14c	ppk26	serine/threonine protein kinase Ppk26
SPBC18H10.06c	swd2	COMPASS complex subunit Swd2	SPCC320.04c	0	GTPase Gem1
SPAC26H5.05	mga2	IPT/TIG ankyrin repeat protein	SPAC637.07	moe1	translation initiation factor eIF3d Moe1
SPBC27B12.05	0	WD repeat protein	SPBC16H5.03c	fub2	SUMO E1-like activator enzyme Fub2
SPAC30C2.04	asc1	cofactor for methionyl-and glutamyl-tRNA synthetases	SPAC664.02c	arp8	actin-like protein Arp8
SPAC30D11.10	rad22	DNA repair protein Rad22	SPBC18H10.06c	swd2	COMPASS complex subunit Swd2
SPBC31E1.01c	atg2	autophagy associated protein Mug36	SPAC8E11.02c	rad24	14-3-3 protein Rad24
SPAC9G1.12	cpd1	tRNA (m1A) methyltransferase complex subunit Cpd1	SPAC26H5.05	mga2	IPT/TIG ankyrin repeat protein
SPCC1753.02c	git3	G-protein coupled receptor Git3	SPBC106.10	pka1	cAMP-dependent protein kinase catalytic subunit Pka1
SPCC1494.10	adn3	transcription factor	SPBPB2B2.10c	0	galactose-1-phosphate uridylyltransferase
SPAC10F6.13c	0	aspartate aminotransferase	SPBC2G2.06c	apl1	AP-2 adaptor complex subunit Apl1
SPBC1271.12	kes1	oxysterol binding protein	SPAC1F7.01c	spt6	transcription elongation factor Spt6
SPCC24B10.11c	tho7	THO complex subunit 7	SPBC215.08c	arg4	carbamoyl-phosphate synthase Arg4
SPAC1D4.03c	aut12	autophagy associated protein Aut12	SPAC30D11.10	rad22	DNA repair protein Rad22
SPCC736.09c	tfx1	TRAX	SPBC31E1.01c	atg2	autophagy associated protein Mug36
SPAC637.03	0	conserved fungal protein	SPAC3G9.05	0	GTPase activating protein
SPAC17A5.07c	ulp2	SUMO deconjugating peptidase Ulp2	SPAC9G1.12	cpd1	tRNA (m1A) methyltransferase complex subunit Cpd1
SPCC970.05	rpl3601	60S ribosomal protein L36	SPAC4G9.09c	arg11	N-acetyl-gamma-glutamyl-phosphate reductase/acetylglutamate kinase
SPAC1B1.04c	pan3	poly(A)-specific ribonuclease complex subunit Pan3	SPCC1494.10	adn3	transcription factor
SPBC16D10.07c	sir2	Sir2 family histone deacetylase Sir2	SPBC28F2.10c	kap1	chromatin remodeling complex subunit Ngg1
SPAC29A4.09	0	rRNA processing protein Rrp17	SPAC10F6.13c	0	aspartate aminotransferase
SPAC31G5.11	pac2	cAMP-independent regulatory protein Pac2	SPBC1271.12	kes1	oxysterol binding protein
SPAC4C5.02c	ryh1	GTPase Ryh1	SPCC23B6.01c	0	oxysterol binding protein
SPCC794.08	efr3	HEAT repeat protein, unknown biological role	SPAC186.05c	0	human TMEM165 homolog
SPBC16C6.04	dbl6	double strand break localizing protein Dbl6	SPAC1D4.03c	aut12	autophagy associated protein Aut12
SPBC1773.05c	tms1	hexitol dehydrogenase	SPAC31A2.11c	cuf1	Cu metalloregulatory transcription factor Cuf1
SPBC215.14c	vps20	vacuolar sorting protein Vps20	SPCC338.08	ctp1	sequence orphan
SPAC10F6.08c	nht1	Ino80 complex HMG box subunit Nht1	SPAC17A5.07c	ulp2	SUMO deconjugating peptidase Ulp2
SPBC1711.06	rpl401	60S ribosomal protein L2	SPCC970.05	rpl3601	60S ribosomal protein L36
SPBC21C3.20c	git1	C2 domain protein Git1	SPBC16E9.02c	0	CUE domain protein Cue5
SPCC1620.13	0	phosphoglycerate mutase family	SPAC31G5.11	pac2	cAMP-independent regulatory protein Pac2
SPBC2F12.09c	atf21	transcription factor Atf21	SPAC323.01c	0	mitochondrial NADH kinase
SPCC16C4.20c	hap2	HMG box protein (predicted)	SPAC4C5.02c	ryh1	GTPase Ryh1
SPBC18H10.19	vps38	phophatidylinositol 3-kinase complex subunit Vps38	SPBC428.06c	0	histone deacetylase complex subunit, RXT2 family
SPCC1259.07	rxt3	transcriptional regulatory protein Rxt3	SPAC31A2.13c	sft1	SNARE Sft1
SPAC4F10.04	ypa1	protein phosphatase type 2A, intrinsic regulator	SPCC794.08	efr3	HEAT repeat protein, unknown biological role
SPAC29B12.08	clr5	Clr5 protein	SPAC9.02c	0	N-acetyltransferase
SPCC1259.13	chk1	chk1 protein kinase	SPBC215.14c	vps20	vacuolar sorting protein Vps20
SPAC869.11	cat1	amino acid permease, unknown 6	SPAC10F6.08c	nht1	Ino80 complex HMG box subunit Nht1
SPBC651.09c	prf1	RNA polymerase II associated Paf1 complex	SPAC7D4.05	0	hydrolase
SPBC725.10	0	tspO homolog	SPBC1711.06	rpl401	60S ribosomal protein L2
SPAC1639.02c	trk2	potassium ion transporter Trk2	SPAC17G8.13c	mst2	histone acetyltransferase Mst2
SPCC584.11c	0	Svf1 family protein Svf1	SPAC23C11.15	pst2	Clr6 histone deacetylase complex subunit Pst2
SPCC162.10	ppk33	serine/threonine protein kinase Ppk33	SPAC22F3.10c	gcs1	glutamate-cysteine ligase Gcs1
SPAC1851.04c	ric1	guanyl-nucleotide exchange factor	SPCC16C4.20c	hap2	HMG box protein (predicted)
SPAC8C9.07	fyv7	rRNA processing protein Fyv7	SPAC13C5.02	dre4	DNA replication protein Dre4
SPAC29B12.11c	0	human WW domain binding protein-2 ortholog	SPBC18H10.19	vps38	phophatidylinositol 3-kinase complex subunit Vps38
SPCC757.03c	hsp3101	glyoxylase III Hsp3101	SPBC36.04	cys11	cysteine synthase
SPAC19A8.08	upf2	nonsense-mediated decay protein Upf2	SPCC1259.07	rxt3	transcriptional regulatory protein Rxt3
SPAC19E9.03	pas1	cyclin Pas1	SPAC4F10.04	ypa1	protein phosphatase type 2A, intrinsic regulator
SPCC16A11.10c	oca8	cytochrome b5	SPAC29B12.08	clr5	Clr5 protein
SPAC20G4.07c	sts1	C-24(28) sterol reductase Sts1	SPBC56F2.02	rpl1901	60S ribosomal protein L19
SPBC800.08	gcd10	translation initiation factor eIF-3 gamma subunit Gcd10	SPCC24B10.08c	0	histone acetyltransferase complex subunit Ada2
SPCC1259.02c	erm1	Endoplasmic Reticulum metallopeptidase Erm1 (predicted)	SPAC869.11	cat1	amino acid permease, unknown 6
SPAC22G7.04	ubp13	poly(A)-specific ribonuclease complex subunit Pan2	SPBC651.09c	prf1	RNA polymerase II associated Paf1 complex
SPAC1F12.10c	0	NADPH-hemoprotein reductase	SPBC725.10	0	tspO homolog
SPBC83.09c	lin1	U5 snRNP subunit Snu40 (predicted)	SPAC1639.02c	trk2	potassium ion transporter Trk2
SPAC29B12.04	snz1	pyridoxine biosynthesis protein	SPCC162.10	ppk33	serine/threonine protein kinase Ppk33
SPCC1020.07	0	pseudouridine-5'-phosphatase (predicted)	SPAC8C9.07	fyv7	rRNA processing protein Fyv7
SPCC1235.06	sif1	Sad1 interacting factor 1	SPAC1851.04c	ric1	guanyl-nucleotide exchange factor
SPBC19F8.02	nud3	nuclear distribution protein NUDC	SPBC24C6.11	cwf14	G10 protein
SPAC637.10c	rpn10	19S proteasome regulatory subunit Rpn10	SPAC29B12.11c	0	human WW domain binding protein-2 ortholog
SPBC27B12.11c	pho7	transcription factor	SPAC19E9.03	pas1	cyclin Pas1
SPBC16G5.15c	fkh2	fork head transcription factor Fkh2	SPCC16A11.10c	oca8	cytochrome b5
SPBC32H8.07	git5	heterotrimeric G protein beta subunit Git5	SPBC800.08	gcd10	translation initiation factor eIF-3 gamma subunit Gcd10
SPBC428.02c	eca39	branched chain amino acid aminotransferase Eca49	SPCC1259.02c	erm1	Endoplasmic Reticulum metallopeptidase Erm1 (predicted)
SPAPB1E7.02c	mcl1	DNA polymerase alpha accessory factor Mcl1	SPCC330.14c	rpl2402	60S ribosomal protein L24
SPCC895.08c	0	conserved fungal protein	SPAC1F12.10c	0	NADPH-hemoprotein reductase
SPCC4G3.13c	cue1	CUE domain protein Cue1/4 family	SPAC22G7.04	ubp13	poly(A)-specific ribonuclease complex subunit Pan2
			SPBC83.09c	lin1	U5 snRNP subunit Snu40 (predicted)
			SPAC29B12.04	snz1	pyridoxine biosynthesis protein
			SPCC1020.07	0	pseudouridine-5'-phosphatase (predicted)
			SPBC27B12.11c	pho7	transcription factor
			SPBC16G5.15c	fkh2	fork head transcription factor Fkh2
			SPBC428.02c	eca39	branched chain amino acid aminotransferase Eca49
			SPCC576.12c	0	conserved eukaryotic protein
			SPAPB1E7.02c	mcl1	DNA polymerase alpha accessory factor Mcl1
			SPBC106.17c	cys2	homoserine O-acetyltransferase
			SPCC895.08c	0	conserved fungal protein
			SPBC6B1.09c	nbs1	Mre11 complex subunit Nbs1
			SPCC4G3.13c	cue1	CUE domain protein Cue1/4 family
1 mg/ml 2-DG
Repeat 1			Repeat 2
Systematic ID	Gene standard name	Product	Systematic ID	Gene standard name	Product
SPAC22F8.11	plc1	phosphoinositide phospholipase C Plc1	SPAC22F8.11	plc1	phosphoinositide phospholipase C Plc1
SPAC144.02	iec1	transcription factor	SPAC144.02	iec1	transcription factor
SPAC2F7.08c	snf5	chromatin remodeling complex subunit Snf5	SPAC2F3.15	lsk1	latrunculin sensitive kinase Lsk1
SPAC637.07	moe1	translation initiation factor eIF3d Moe1	SPAC2F7.08c	snf5	chromatin remodeling complex subunit Snf5
SPCC1494.10	adn3	transcription factor	SPCC1494.10	adn3	transcription factor
SPAC29B12.08	clr5	Clr5 protein	SPAC637.07	moe1	translation initiation factor eIF3d Moe1
SPCC1259.07	rxt3	transcriptional regulatory protein Rxt3	SPCC794.08	efr3	HEAT repeat protein, unknown biological role
SPBC18H10.19	vps38	phophatidylinositol 3-kinase complex subunit Vps38	SPBC18H10.19	vps38	phophatidylinositol 3-kinase complex subunit Vps38
SPAC4F10.04	ypa1	protein phosphatase type 2A, intrinsic regulator	SPCC1259.07	rxt3	transcriptional regulatory protein Rxt3
SPAC1639.02c	trk2	potassium ion transporter Trk2	SPAC4F10.04	ypa1	protein phosphatase type 2A, intrinsic regulator
SPAC8C9.07	fyv7	rRNA processing protein Fyv7	SPAC29B12.08	clr5	Clr5 protein
SPAC19E9.03	pas1	cyclin Pas1	SPBC651.09c	prf1	RNA polymerase II associated Paf1 complex
SPBC27B12.11c	pho7	transcription factor	SPAC1639.02c	trk2	potassium ion transporter Trk2
SPAC29B12.04	snz1	pyridoxine biosynthesis protein	SPAC8C9.07	fyv7	rRNA processing protein Fyv7
			SPAC19E9.03	pas1	cyclin Pas1
			SPBC27B12.11c	pho7	transcription factor
			SPAC29B12.04	snz1	pyridoxine biosynthesis protein
